# Supplementary material for: Feasibility and Safety of the Left Distal Radial Approach in Percutaneous Coronary Intervention for Bifurcation Lesions
Source: J Clin Med. 2021 May 19;10(10):2204. doi: 10.3390/jcm10102204 (PMC8161320; doi:10.3390/jcm10102204)
Supplement: Supplementary file 1 [file jcm-10-02204-s001.zip]

Archive with 1 entries (1 files):
- Video_S1.mp4
